# Supplementary material for: Virtual multi-alignment theory of parallel-beam CT image reconstruction for elastic objects
Source: Sci Rep. 2019 May 2;9:6847. doi: 10.1038/s41598-019-43331-2 (PMC6497627; doi:10.1038/s41598-019-43331-2)
Supplement: Supplementary file 1 — All supplementary files [file 41598_2019_43331_MOESM1_ESM.zip]

Archive with 4 entries (4 files):
- Supplementary_Video_S1.avi
- Marked_Manuscript.pdf
- Marked_Supplementary.pdf
- Supplementary.docx
